# Supplementary material for: Chemoradiotherapy Combined with Brachytherapy for the Definitive Treatment of Esophageal Carcinoma
Source: Cancers (Basel). 2023 Jul 12;15(14):3594. doi: 10.3390/cancers15143594 (PMC10377190; doi:10.3390/cancers15143594)
Supplement: Supplementary file 1 [file cancers-15-03594-s001.zip]

Archive with 1 entries (1 files):
- cancers-2418391-supplementary.pdf
